# Supplementary material for: From Respiration to Secondary Metabolism: A Heme A Synthase-Mediated Regulatory Network Expands Indolizidine Chemical Space in Fungi
Source: Research (Wash D C). 2026 Apr 27;9:1236. doi: 10.34133/research.1236 (PMC13113314; doi:10.34133/research.1236)
Supplement: Supplementary 1 — Supplementary Text Tables S1 to S27 Figs. S1 to S166 [file research.1236.f1.zip]

Archive with 5 entries (5 files):
- cu_20120101a_0m (compound 9).cif
- cu_20140327a_0m (compound 24).cif
- cu_20150127c_0m (compound 11).cif
- cu_20150317a_0m(compound 10).cif
- SI_2026 02 26.pdf
