# Supplementary material for: From Respiration to Secondary Metabolism: A Heme A Synthase-Mediated Regulatory Network Expands Indolizidine Chemical Space in Fungi
Source: Research (Wash D C). 2026 Apr 27;9:1236. doi: 10.34133/research.1236 (PMC13113314; doi:10.34133/research.1236)
Supplement: Supplementary 1 — Supplementary Text Tables S1 to S27 Figs. S1 to S166 [file research.1236.f1.zip › cu_20120101a_0m (compound 9).cif]

#===============================================================================
data_global

_publ_section_synopsis
.
#Added by publCIF

_audit_update_record
;
2012-01-01
;

_audit_creation_method            SHELXL-97
_audit_creation_date              2012

#===============================================================================

# 1. SUBMISSION DETAILS

_publ_contact_author           
;
     Dr. Seik Weng Ng
     Department of Chemistry
     University of Malaya
     50603 Kuala Lumpur
     Malaysia
;
_publ_contact_author_phone        '03 7967 6778'
_publ_contact_author_fax          '03 7967 4193'
_publ_contact_author_email        seikweng@um.edu.my
   
_publ_requested_journal           'Journal of the American Chemical Society'
_publ_requested_category          EO
_publ_requested_coeditor_name     ?

_publ_contact_letter
;
     Please consider this CIF submission for publication in J. Am. Chem. Soc.
;

#==============================================================================

# 2. PROCESSING SUMMARY (IUCr Office Use Only)

_journal_date_recd_electronic     ?

_journal_date_to_coeditor         ?
_journal_date_from_coeditor       ?
_journal_date_accepted            ?
_journal_date_printers_first      ?
_journal_date_printers_final      ?
_journal_date_proofs_out          ?
_journal_date_proofs_in           ?
    
_journal_coeditor_name            ?
_journal_coeditor_code            ?
_journal_coeditor_notes
; ?
;

_journal_techeditor_code          ?
_iucr_compatibility_tag           ?
_journal_techeditor_notes
; ?
;

_journal_coden_ASTM               ?
_journal_name_full                ?
_journal_year                     ?
_journal_volume                   ?
_journal_issue                    ?
_journal_page_first               ?
_journal_page_last                ?
_journal_suppl_publ_number        ?
_journal_suppl_publ_pages         ?

#==============================================================================

# 3. TITLE AND AUTHOR LIST

_publ_section_title
;
 ?
;

loop_
_publ_author_name
_publ_author_address
_publ_author_email
    'Ng, Seik Weng'
;     
     Department of Chemistry
     University of Malaya
     50603 Kuala Lumpur
     Malaysia
     and
     Chemistry Department
     Faculty of Science
     King Abdulaziz University
     PO Box 80203 Jeddah
     Saudi Arabia
;
;
seikweng@um.edu.my
;
#==============================================================================

# 4. TEXT

_publ_section_abstract
;
 ?
;

_publ_section_Related_literature
;
 ?
;

_publ_section_Comment
;
 ?
;

_publ_section_exptl_prep
;
 ?
;

_publ_section_exptl_refinement
;
Carbon-bound H-atoms were placed in calculated positions [C--H 0.95 to 0.98 \%A,
<i>U</i>~iso~(H) 1.2 to 1.5<i>U</i>~eq~(C)] and were included in the refinement 
in the riding model approximation.

The hydroxy and water H-atoms were located in a difference Fourier map, and 
were refined with a distance restraint of O--H 0.84+-0.01 \%A; their 
temperature factors were refined.

The absolute structure parameter <i>y</i> was calculated from Bayesian 
statistics (Hooft et al., 2008; 2010)  by using <i>PLATON</i> (Spek, 2009).   
The Friedel coverage was 92%; the Hooft value of -0.04+-0.07 indicates that the
absolute structure (and consequently, the absolute configuration) had probably 
been determined correctly.  The uncertainty in the absolute structure parameter
 was based on set criteria (Flack & Bernardelli, 2000).
;

_publ_section_acknowledgements
;
We thank the Ministry of Higher Education of Malaysia (grant No. 
UM.C/HIR/MOHE/SC/12) for supporting this study.
;

_publ_section_references
;
Agilent (2012). <i>CrysAlis PRO</i>. Agilent Technologies, Yarnton, Oxfordshire,
 England.

Barbour, L. J. (2001). <i>J. Supramol. Chem.</i> <b>1</b>, 189--191.

Flack, H. D.  (1983). <i>Acta Cryst.</i>. <b>39</b>, 876--881.

Flack, H. D.  & Bernardinelli, G. (2000). <i>J. Appl. Cryst</i>. <b>33</b>, 
1143--1148.

Hooft, R. W. W., Straver, L. H. & Spek, A. L. (2008).  <i> J. Appl. Cryst.</i>
 <b>41</b>, 96--103.

Hooft, R. W. W., Straver, L. H. & Spek, A.L. (2010).  <i> J. Appl  Cryst.</i>
 <b>43</b>, 665--668.

Sheldrick, G. M. (2008). <i>Acta Cryst.</i> A<b>64</b>, 112--122.

Spek, A. L. (2009).  <i>Acta Cryst.</i> D<b>65</b>, 148--155.

Westrip, S. P. (2010). <i>J. Appl. Cryst</i>. <b>43</b>, 920--925.
;

_publ_section_figure_captions
;
Thermal ellipsoid plot (Barbour, 2001) of
at the 70% probability level; hydrogen atoms are drawn as spheres of arbitrary 
radius.
;

#===============================================================================

data_a 
 
_audit_creation_method            SHELXL-97 
_chemical_name_systematic 
; 
 ? 
; 
_chemical_name_common             ? 
_chemical_melting_point           ? 
_chemical_formula_moiety          'C11 H15 N O2, H2 O' 
_chemical_formula_sum             'C11 H17 N O3' 
_chemical_formula_weight          211.26 
 
loop_ 
 _atom_type_symbol 
 _atom_type_description 
 _atom_type_scat_dispersion_real 
 _atom_type_scat_dispersion_imag 
 _atom_type_scat_source 
 'C'  'C'   0.0181   0.0091 
 'International Tables Vol C Tables 4.2.6.8 and 6.1.1.4' 
 'H'  'H'   0.0000   0.0000 
 'International Tables Vol C Tables 4.2.6.8 and 6.1.1.4' 
 'N'  'N'   0.0311   0.0180 
 'International Tables Vol C Tables 4.2.6.8 and 6.1.1.4' 
 'O'  'O'   0.0492   0.0322 
 'International Tables Vol C Tables 4.2.6.8 and 6.1.1.4' 
 
_symmetry_cell_setting            monoclinic
_symmetry_space_group_name_H-M    'P 21'
_symmetry_space_group_name_Hall   'P 2yb'
 
_chemical_absolute_configuration  ad

loop_ 
 _symmetry_equiv_pos_as_xyz 
 'x, y, z' 
 '-x, y+1/2, -z' 
 
_cell_length_a                    8.2712(2) 
_cell_length_b                    7.5821(2) 
_cell_length_c                    8.8460(2) 
_cell_angle_alpha                 90.00 
_cell_angle_beta                  98.239(2) 
_cell_angle_gamma                 90.00 
_cell_volume                      549.03(2) 
_cell_formula_units_Z             2 
_cell_measurement_temperature     100(2) 
_cell_measurement_reflns_used     2979
_cell_measurement_theta_min       5.0477
_cell_measurement_theta_max       76.2941
 
_exptl_crystal_description        prism
_exptl_crystal_colour             colorless
_exptl_crystal_size_max           0.30 
_exptl_crystal_size_mid           0.20 
_exptl_crystal_size_min           0.10 
_exptl_crystal_density_meas       ? 
_exptl_crystal_density_diffrn     1.278 
_exptl_crystal_density_method     'not measured' 
_exptl_crystal_F_000              228 
_exptl_absorpt_coefficient_mu     0.760 
_exptl_absorpt_correction_T_min   0.8042 
_exptl_absorpt_correction_T_max   0.9279 
_exptl_absorpt_correction_type      multi-scan
_exptl_absorpt_process_details    'CrysAlis PRO (Agilent, 2012)'
 
_diffrn_ambient_temperature       100(2) 
_diffrn_radiation_wavelength      1.54184
_diffrn_radiation_type            CuK\a 
_diffrn_radiation_source          'SuperNova (Cu) X-ray Source'
_diffrn_radiation_monochromator   Mirror
_diffrn_measurement_device_type   
'Agilent Technologies SuperNova Dual diffractometer with Atlas detector'
_diffrn_detector_area_resol_mean  10.4041
_diffrn_measurement_method        '\w scan'
_diffrn_standards_number          0
_diffrn_standards_interval_count  0 
_diffrn_standards_interval_time   0
_diffrn_standards_decay_%         0
_diffrn_reflns_number             4456 
_diffrn_reflns_av_R_equivalents   0.0181 
_diffrn_reflns_av_sigmaI/netI     0.0216 
_diffrn_reflns_limit_h_min        -10 
_diffrn_reflns_limit_h_max        10 
_diffrn_reflns_limit_k_min        -9 
_diffrn_reflns_limit_k_max        9 
_diffrn_reflns_limit_l_min        -11 
_diffrn_reflns_limit_l_max        6 
_diffrn_reflns_theta_min          5.05 
_diffrn_reflns_theta_max          76.49 
_reflns_number_total              2212 
_reflns_number_gt                 2171 
_reflns_threshold_expression      I>2\s(I) 
 
_computing_data_collection        'CrysAlis PRO (Agilent, 2012)'
_computing_cell_refinement        'CrysAlis PRO (Agilent, 2012)'
_computing_data_reduction         'CrysAlis PRO (Agilent, 2012)'
_computing_structure_solution     'SHELXS-97 (Sheldrick, 2008)' 
_computing_structure_refinement   'SHELXL-97 (Sheldrick, 2008)' 
_computing_molecular_graphics     'X-Seed (Barbour, 2001)'
_computing_publication_material   'publCIF (Westrip, 2010)'
 
_refine_ls_structure_factor_coef  Fsqd  
_refine_ls_matrix_type            full 
_refine_ls_weighting_scheme       calc  
_refine_ls_weighting_details 
 'calc w=1/[\s^2^(Fo^2^)+(0.0557P)^2^+0.0718P] where P=(Fo^2^+2Fc^2^)/3' 
_atom_sites_solution_primary      direct 
_atom_sites_solution_secondary    difmap 
_atom_sites_solution_hydrogens    geom 
_refine_ls_hydrogen_treatment     mixed 
_refine_ls_extinction_method      SHELXL 
_refine_ls_extinction_coef        0.011(2) 
_refine_ls_extinction_expression 
 'Fc^*^=kFc[1+0.001xFc^2^\l^3^/sin(2\q)]^-1/4^' 
_refine_ls_abs_structure_details 
 'Flack (Flack, 1983) parameter from 978 Friedel pairs' 
_refine_ls_abs_structure_Flack    -0.13(16) 
_refine_ls_number_reflns          2212 
_refine_ls_number_parameters      150 
_refine_ls_number_restraints      4 
_refine_ls_R_factor_all           0.0306 
_refine_ls_R_factor_gt            0.0302 
_refine_ls_wR_factor_ref          0.0837 
_refine_ls_wR_factor_gt           0.0830 
_refine_ls_goodness_of_fit_ref    1.060 
_refine_ls_restrained_S_all       1.059 
_refine_ls_shift/su_max           0.001
_refine_ls_shift/su_mean          0.001
 
loop_ 
 _atom_site_label 
 _atom_site_type_symbol 
 _atom_site_fract_x 
 _atom_site_fract_y 
 _atom_site_fract_z 
 _atom_site_U_iso_or_equiv 
 _atom_site_adp_type 
 _atom_site_occupancy 
 _atom_site_symmetry_multiplicity 
 _atom_site_calc_flag 
 _atom_site_refinement_flags 
 _atom_site_disorder_assembly 
 _atom_site_disorder_group 
O1 O 0.67802(12) 0.74969(15) 0.12672(11) 0.0255(2) Uani 1 1 d . . . 
O2 O 0.06671(11) 0.39195(12) 0.38277(10) 0.0188(2) Uani 1 1 d D . . 
O1W O 0.94764(12) 0.73382(14) 0.34853(11) 0.0219(2) Uani 1 1 d D . . 
N1 N 0.38389(12) 0.28749(14) 0.27791(12) 0.0153(2) Uani 1 1 d . . . 
C1 C 0.54661(15) 0.66971(19) 0.11136(14) 0.0189(3) Uani 1 1 d . . . 
H1 H 0.4584 0.7187 0.0438 0.023 Uiso 1 1 calc R . . 
C2 C 0.51712(15) 0.50950(18) 0.18723(14) 0.0167(3) Uani 1 1 d . . . 
C3 C 0.63261(15) 0.40314(19) 0.28277(14) 0.0179(3) Uani 1 1 d . . . 
H3 H 0.7468 0.4239 0.3049 0.021 Uiso 1 1 calc R . . 
C4 C 0.54985(14) 0.26691(19) 0.33643(14) 0.0177(3) Uani 1 1 d . . . 
C5 C 0.61265(17) 0.1190(2) 0.43908(17) 0.0243(3) Uani 1 1 d . . . 
H5A H 0.7238 0.1463 0.4879 0.036 Uiso 1 1 calc R . . 
H5B H 0.6139 0.0104 0.3792 0.036 Uiso 1 1 calc R . . 
H5C H 0.5416 0.1031 0.5177 0.036 Uiso 1 1 calc R . . 
C6 C 0.25891(17) -0.0059(2) 0.22365(17) 0.0247(3) Uani 1 1 d . . . 
H6A H 0.3650 -0.0630 0.2538 0.037 Uiso 1 1 calc R . . 
H6B H 0.2437 0.0176 0.1136 0.037 Uiso 1 1 calc R . . 
H6C H 0.1716 -0.0838 0.2479 0.037 Uiso 1 1 calc R . . 
C7 C 0.25342(15) 0.16751(18) 0.31035(15) 0.0172(3) Uani 1 1 d . . . 
H7 H 0.2715 0.1405 0.4222 0.021 Uiso 1 1 calc R . . 
C8 C 0.08670(15) 0.25928(19) 0.27268(14) 0.0175(3) Uani 1 1 d . . . 
H8 H -0.0018 0.1694 0.2724 0.021 Uiso 1 1 calc R . . 
C9 C 0.06911(15) 0.34838(19) 0.11705(15) 0.0194(3) Uani 1 1 d . . . 
H9A H -0.0412 0.4009 0.0936 0.023 Uiso 1 1 calc R . . 
H9B H 0.0813 0.2594 0.0376 0.023 Uiso 1 1 calc R . . 
C10 C 0.19823(15) 0.49257(18) 0.11447(14) 0.0176(3) Uani 1 1 d . . . 
H10A H 0.2035 0.5271 0.0073 0.021 Uiso 1 1 calc R . . 
H10B H 0.1658 0.5978 0.1692 0.021 Uiso 1 1 calc R . . 
C11 C 0.36370(15) 0.43258(18) 0.18735(13) 0.0154(3) Uani 1 1 d . . . 
H2 H 0.062(2) 0.345(3) 0.4687(15) 0.034(5) Uiso 1 1 d D . . 
H11 H 0.8627(17) 0.731(3) 0.2842(19) 0.041(6) Uiso 1 1 d D . . 
H12 H 0.976(3) 0.6279(15) 0.358(2) 0.037(6) Uiso 1 1 d D . . 
 
loop_ 
 _atom_site_aniso_label 
 _atom_site_aniso_U_11 
 _atom_site_aniso_U_22 
 _atom_site_aniso_U_33 
 _atom_site_aniso_U_23 
 _atom_site_aniso_U_13 
 _atom_site_aniso_U_12 
O1 0.0223(5) 0.0276(5) 0.0261(5) 0.0071(4) 0.0020(4) -0.0068(4) 
O2 0.0188(4) 0.0194(5) 0.0188(4) -0.0008(4) 0.0044(3) 0.0012(4) 
O1W 0.0219(5) 0.0211(5) 0.0223(4) -0.0023(4) 0.0016(4) -0.0006(4) 
N1 0.0135(5) 0.0163(5) 0.0161(5) 0.0001(4) 0.0016(4) -0.0004(4) 
C1 0.0181(6) 0.0216(6) 0.0172(6) 0.0004(5) 0.0027(4) 0.0007(5) 
C2 0.0156(6) 0.0188(6) 0.0159(5) -0.0018(5) 0.0033(4) -0.0003(5) 
C3 0.0137(6) 0.0209(7) 0.0191(6) 0.0007(5) 0.0023(4) 0.0008(5) 
C4 0.0135(5) 0.0206(7) 0.0185(6) -0.0004(5) 0.0009(4) 0.0010(5) 
C5 0.0192(6) 0.0251(7) 0.0276(6) 0.0075(6) -0.0001(5) 0.0027(5) 
C6 0.0228(6) 0.0181(6) 0.0338(7) -0.0048(6) 0.0066(5) -0.0019(5) 
C7 0.0150(6) 0.0164(6) 0.0203(5) 0.0011(5) 0.0031(4) -0.0009(5) 
C8 0.0135(5) 0.0194(6) 0.0195(5) -0.0019(5) 0.0019(4) -0.0008(5) 
C9 0.0142(5) 0.0241(6) 0.0190(6) -0.0010(5) -0.0006(5) -0.0002(5) 
C10 0.0150(5) 0.0203(6) 0.0170(5) 0.0009(5) 0.0009(4) 0.0022(5) 
C11 0.0163(6) 0.0166(6) 0.0133(5) -0.0011(5) 0.0024(4) 0.0005(5) 
 
loop_ 
 _geom_bond_atom_site_label_1 
 _geom_bond_atom_site_label_2 
 _geom_bond_distance 
 _geom_bond_site_symmetry_2 
 _geom_bond_publ_flag 
O1 C1 1.2350(17) . ? 
O2 C8 1.4261(15) . ? 
O2 H2 0.844(9) . ? 
O1W H11 0.839(10) . ? 
O1W H12 0.838(10) . ? 
N1 C11 1.3570(16) . ? 
N1 C4 1.4046(15) . ? 
N1 C7 1.4708(16) . ? 
C1 C2 1.4256(18) . ? 
C1 H1 0.9500 . ? 
C2 C11 1.3968(17) . ? 
C2 C3 1.4303(19) . ? 
C3 C4 1.3616(18) . ? 
C3 H3 0.9500 . ? 
C4 C5 1.4887(19) . ? 
C5 H5A 0.9800 . ? 
C5 H5B 0.9800 . ? 
C5 H5C 0.9800 . ? 
C6 C7 1.5262(19) . ? 
C6 H6A 0.9800 . ? 
C6 H6B 0.9800 . ? 
C6 H6C 0.9800 . ? 
C7 C8 1.5379(17) . ? 
C7 H7 1.0000 . ? 
C8 C9 1.5217(18) . ? 
C8 H8 1.0000 . ? 
C9 C10 1.5308(18) . ? 
C9 H9A 0.9900 . ? 
C9 H9B 0.9900 . ? 
C10 C11 1.4976(17) . ? 
C10 H10A 0.9900 . ? 
C10 H10B 0.9900 . ? 
 
loop_ 
 _geom_angle_atom_site_label_1 
 _geom_angle_atom_site_label_2 
 _geom_angle_atom_site_label_3 
 _geom_angle 
 _geom_angle_site_symmetry_1 
 _geom_angle_site_symmetry_3 
 _geom_angle_publ_flag 
C8 O2 H2 110.2(15) . . ? 
H11 O1W H12 104(2) . . ? 
C11 N1 C4 109.80(10) . . ? 
C11 N1 C7 125.80(11) . . ? 
C4 N1 C7 124.40(10) . . ? 
O1 C1 C2 125.02(12) . . ? 
O1 C1 H1 117.5 . . ? 
C2 C1 H1 117.5 . . ? 
C11 C2 C1 124.95(12) . . ? 
C11 C2 C3 107.10(12) . . ? 
C1 C2 C3 127.86(12) . . ? 
C4 C3 C2 107.89(11) . . ? 
C4 C3 H3 126.1 . . ? 
C2 C3 H3 126.1 . . ? 
C3 C4 N1 107.51(11) . . ? 
C3 C4 C5 129.42(12) . . ? 
N1 C4 C5 123.06(12) . . ? 
C4 C5 H5A 109.5 . . ? 
C4 C5 H5B 109.5 . . ? 
H5A C5 H5B 109.5 . . ? 
C4 C5 H5C 109.5 . . ? 
H5A C5 H5C 109.5 . . ? 
H5B C5 H5C 109.5 . . ? 
C7 C6 H6A 109.5 . . ? 
C7 C6 H6B 109.5 . . ? 
H6A C6 H6B 109.5 . . ? 
C7 C6 H6C 109.5 . . ? 
H6A C6 H6C 109.5 . . ? 
H6B C6 H6C 109.5 . . ? 
N1 C7 C6 111.06(10) . . ? 
N1 C7 C8 109.76(11) . . ? 
C6 C7 C8 111.79(11) . . ? 
N1 C7 H7 108.0 . . ? 
C6 C7 H7 108.0 . . ? 
C8 C7 H7 108.0 . . ? 
O2 C8 C9 107.41(11) . . ? 
O2 C8 C7 111.06(10) . . ? 
C9 C8 C7 111.31(10) . . ? 
O2 C8 H8 109.0 . . ? 
C9 C8 H8 109.0 . . ? 
C7 C8 H8 109.0 . . ? 
C8 C9 C10 110.74(11) . . ? 
C8 C9 H9A 109.5 . . ? 
C10 C9 H9A 109.5 . . ? 
C8 C9 H9B 109.5 . . ? 
C10 C9 H9B 109.5 . . ? 
H9A C9 H9B 108.1 . . ? 
C11 C10 C9 111.91(11) . . ? 
C11 C10 H10A 109.2 . . ? 
C9 C10 H10A 109.2 . . ? 
C11 C10 H10B 109.2 . . ? 
C9 C10 H10B 109.2 . . ? 
H10A C10 H10B 107.9 . . ? 
N1 C11 C2 107.70(11) . . ? 
N1 C11 C10 121.87(11) . . ? 
C2 C11 C10 130.33(12) . . ? 
 
loop_ 
 _geom_torsion_atom_site_label_1 
 _geom_torsion_atom_site_label_2 
 _geom_torsion_atom_site_label_3 
 _geom_torsion_atom_site_label_4 
 _geom_torsion 
 _geom_torsion_site_symmetry_1 
 _geom_torsion_site_symmetry_2 
 _geom_torsion_site_symmetry_3 
 _geom_torsion_site_symmetry_4 
 _geom_torsion_publ_flag 
O1 C1 C2 C11 170.25(13) . . . . ? 
O1 C1 C2 C3 -6.0(2) . . . . ? 
C11 C2 C3 C4 0.50(14) . . . . ? 
C1 C2 C3 C4 177.25(12) . . . . ? 
C2 C3 C4 N1 -0.85(14) . . . . ? 
C2 C3 C4 C5 179.62(14) . . . . ? 
C11 N1 C4 C3 0.92(14) . . . . ? 
C7 N1 C4 C3 -179.50(11) . . . . ? 
C11 N1 C4 C5 -179.51(13) . . . . ? 
C7 N1 C4 C5 0.07(19) . . . . ? 
C11 N1 C7 C6 105.45(13) . . . . ? 
C4 N1 C7 C6 -74.07(15) . . . . ? 
C11 N1 C7 C8 -18.68(16) . . . . ? 
C4 N1 C7 C8 161.81(11) . . . . ? 
N1 C7 C8 O2 -72.48(13) . . . . ? 
C6 C7 C8 O2 163.82(10) . . . . ? 
N1 C7 C8 C9 47.15(14) . . . . ? 
C6 C7 C8 C9 -76.55(14) . . . . ? 
O2 C8 C9 C10 59.71(12) . . . . ? 
C7 C8 C9 C10 -62.07(15) . . . . ? 
C8 C9 C10 C11 44.44(14) . . . . ? 
C4 N1 C11 C2 -0.60(13) . . . . ? 
C7 N1 C11 C2 179.83(11) . . . . ? 
C4 N1 C11 C10 -177.20(11) . . . . ? 
C7 N1 C11 C10 3.23(18) . . . . ? 
C1 C2 C11 N1 -176.80(11) . . . . ? 
C3 C2 C11 N1 0.07(14) . . . . ? 
C1 C2 C11 C10 -0.6(2) . . . . ? 
C3 C2 C11 C10 176.28(12) . . . . ? 
C9 C10 C11 N1 -15.93(16) . . . . ? 
C9 C10 C11 C2 168.31(12) . . . . ? 
 
loop_ 
 _geom_hbond_atom_site_label_D 
 _geom_hbond_atom_site_label_H 
 _geom_hbond_atom_site_label_A 
 _geom_hbond_distance_DH 
 _geom_hbond_distance_HA 
 _geom_hbond_distance_DA 
 _geom_hbond_angle_DHA 
 _geom_hbond_site_symmetry_A 
O2 H2 O1w  0.84(1) 1.84(1) 2.680(1) 177(2) 2_646 
O1w H11 O1  0.84(1) 1.92(1) 2.754(1) 173(2) . 
O1w H12 O2  0.84(1) 1.94(1) 2.774(1) 174(2) 1_655 
 
_diffrn_measured_fraction_theta_max    0.993 
_diffrn_reflns_theta_full              76.49 
_diffrn_measured_fraction_theta_full   0.993 
_refine_diff_density_max    0.166 
_refine_diff_density_min   -0.197 
_refine_diff_density_rms    0.033 
#===============================================================================
