# Supplementary material for: From Respiration to Secondary Metabolism: A Heme A Synthase-Mediated Regulatory Network Expands Indolizidine Chemical Space in Fungi
Source: Research (Wash D C). 2026 Apr 27;9:1236. doi: 10.34133/research.1236 (PMC13113314; doi:10.34133/research.1236)
Supplement: Supplementary 1 — Supplementary Text Tables S1 to S27 Figs. S1 to S166 [file research.1236.f1.zip › cu_20140327a_0m (compound 24).cif]

 
data_cu_20140327a_0m 
 
_audit_creation_method            SHELXL-97 
_chemical_name_systematic 
; 
 ? 
; 
_chemical_name_common             ? 
_chemical_melting_point           ? 
_chemical_formula_moiety          
 'C19 H22 N2 O2, H2 O'  
_chemical_formula_sum 
 'C19 H24 N2 O3' 
_chemical_formula_weight          328.40 
_chemical_absolute_configuration  'unkown'
 
loop_ 
 _atom_type_symbol 
 _atom_type_description 
 _atom_type_scat_dispersion_real 
 _atom_type_scat_dispersion_imag 
 _atom_type_scat_source 
 'C'  'C'   0.0181   0.0091 
 'International Tables Vol C Tables 4.2.6.8 and 6.1.1.4' 
 'H'  'H'   0.0000   0.0000 
 'International Tables Vol C Tables 4.2.6.8 and 6.1.1.4' 
 'N'  'N'   0.0311   0.0180 
 'International Tables Vol C Tables 4.2.6.8 and 6.1.1.4' 
 'O'  'O'   0.0492   0.0322 
 'International Tables Vol C Tables 4.2.6.8 and 6.1.1.4' 
 
_symmetry_cell_setting            Orthorhombic
_symmetry_space_group_name_H-M    'P 21 21 21'
_symmetry_space_group_name_Hall   'P 2ac 2ab' 
 
loop_ 
 _symmetry_equiv_pos_as_xyz 
 'x, y, z' 
 '-x+1/2, -y, z+1/2' 
 '-x, y+1/2, -z+1/2' 
 'x+1/2, -y+1/2, -z' 
 
_cell_length_a                    7.14560(10) 
_cell_length_b                    13.2408(2) 
_cell_length_c                    17.1194(3) 
_cell_angle_alpha                 90.00 
_cell_angle_beta                  90.00 
_cell_angle_gamma                 90.00 
_cell_volume                      1619.73(4) 
_cell_formula_units_Z             4 
_cell_measurement_temperature     100(2) 
_cell_measurement_reflns_used     9994
_cell_measurement_theta_min       4.22 
_cell_measurement_theta_max       67.43 
 
_exptl_crystal_description        Prism 
_exptl_crystal_colour             Colorless 
_exptl_crystal_size_max           0.28 
_exptl_crystal_size_mid           0.23 
_exptl_crystal_size_min           0.20 
_exptl_crystal_density_meas       ? 
_exptl_crystal_density_diffrn     1.347 
_exptl_crystal_density_method     'not measured' 
_exptl_crystal_F_000              704 
_exptl_absorpt_coefficient_mu     0.736 
_exptl_absorpt_correction_type    'Multi-scan'   
_exptl_absorpt_correction_T_min   0.8204 
_exptl_absorpt_correction_T_max   0.8667 
_exptl_absorpt_process_details    'SADABS (Bruker, 2002)' 
 
_exptl_special_details 
; 
 ? 
; 
 
_diffrn_ambient_temperature       100(2) 
_diffrn_radiation_wavelength      1.54178 
_diffrn_radiation_type            CuK\a 
_diffrn_radiation_source          'fine-focus sealed tube' 
_diffrn_radiation_monochromator   graphite 
_diffrn_measurement_device_type   'Bruker APEX II area-detector diffractometer' 
_diffrn_measurement_method        '\f and \w scans' 
_diffrn_detector_area_resol_mean  ? 
_diffrn_standards_number          ? 
_diffrn_standards_interval_count  ? 
_diffrn_standards_interval_time   ? 
_diffrn_standards_decay_%         ? 
_diffrn_reflns_number             11605 
_diffrn_reflns_av_R_equivalents   0.0198 
_diffrn_reflns_av_sigmaI/netI     0.0168 
_diffrn_reflns_limit_h_min        -7 
_diffrn_reflns_limit_h_max        8 
_diffrn_reflns_limit_k_min        -15 
_diffrn_reflns_limit_k_max        15 
_diffrn_reflns_limit_l_min        -20 
_diffrn_reflns_limit_l_max        19 
_diffrn_reflns_theta_min          4.22 
_diffrn_reflns_theta_max          67.47 
_reflns_number_total              2798 
_reflns_number_gt                 2767 
_reflns_threshold_expression      I>2\s(I) 
  
_computing_data_collection        'SMART (Bruker, 2002)' 
_computing_cell_refinement        'SAINT (Bruker, 2002)' 
_computing_data_reduction         'SAINT' 
_computing_structure_solution     'SHELXS-97 (Sheldrick, 1997)' 
_computing_structure_refinement   'SHELXL-97 (Sheldrick, 1997)' 
_computing_molecular_graphics     'XP (Bruker, 2002)' 
_computing_publication_material   'SHELXL-97 (Bruker, 2002)'
 
_refine_special_details 
; 
 Refinement of F^2^ against ALL reflections.  The weighted R-factor wR and 
 goodness of fit S are based on F^2^, conventional R-factors R are based 
 on F, with F set to zero for negative F^2^. The threshold expression of 
 F^2^ > 2sigma(F^2^) is used only for calculating R-factors(gt) etc. and is 
 not relevant to the choice of reflections for refinement.  R-factors based 
 on F^2^ are statistically about twice as large as those based on F, and R- 
 factors based on ALL data will be even larger. 
; 
 
_refine_ls_structure_factor_coef  Fsqd  
_refine_ls_matrix_type            full 
_refine_ls_weighting_scheme       calc  
_refine_ls_weighting_details 
 'calc w=1/[\s^2^(Fo^2^)+(0.0369P)^2^+0.4875P] where P=(Fo^2^+2Fc^2^)/3' 
_atom_sites_solution_primary      direct 
_atom_sites_solution_secondary    difmap 
_atom_sites_solution_hydrogens    geom 
_refine_ls_hydrogen_treatment     constr
_refine_ls_extinction_method      none 
_refine_ls_extinction_coef        ? 
_refine_ls_abs_structure_details 
 'Flack H D (1983), Acta Cryst. A39, 876-881' 
_refine_ls_abs_structure_Flack    0.09(17) 
_refine_ls_number_reflns          2798 
_refine_ls_number_parameters      221 
_refine_ls_number_restraints      0 
_refine_ls_R_factor_all           0.0277 
_refine_ls_R_factor_gt            0.0274 
_refine_ls_wR_factor_ref          0.0718 
_refine_ls_wR_factor_gt           0.0715 
_refine_ls_goodness_of_fit_ref    1.054 
_refine_ls_restrained_S_all       1.054 
_refine_ls_shift/su_max           0.000 
_refine_ls_shift/su_mean          0.000 
 
loop_ 
 _atom_site_label 
 _atom_site_type_symbol 
 _atom_site_fract_x 
 _atom_site_fract_y 
 _atom_site_fract_z 
 _atom_site_U_iso_or_equiv 
 _atom_site_adp_type 
 _atom_site_occupancy 
 _atom_site_symmetry_multiplicity 
 _atom_site_calc_flag 
 _atom_site_refinement_flags 
 _atom_site_disorder_assembly 
 _atom_site_disorder_group 
O1 O 0.45524(15) 0.72437(7) 0.41569(6) 0.0239(2) Uani 1 1 d . . . 
H1 H 0.3635 0.6890 0.4246 0.036 Uiso 1 1 calc R . . 
O2 O 0.79847(13) 0.51752(7) 0.40212(5) 0.0192(2) Uani 1 1 d . . . 
O3 O 0.12033(16) 0.62071(8) 0.48064(7) 0.0332(3) Uani 1 1 d . . . 
H3A H 0.0691 0.6597 0.5138 0.050 Uiso 1 1 d R . . 
H3B H 0.0350 0.5874 0.4576 0.050 Uiso 1 1 d R . . 
N1 N 0.62840(17) 0.35812(9) 0.51026(7) 0.0191(3) Uani 1 1 d . . . 
N2 N 0.52483(18) 0.45081(9) 0.27947(7) 0.0212(3) Uani 1 1 d . . . 
C1 C 0.6287(2) 0.17256(10) 0.47647(9) 0.0245(3) Uani 1 1 d . . . 
H1A H 0.6339 0.1095 0.5041 0.037 Uiso 1 1 calc R . . 
H1B H 0.7313 0.1764 0.4404 0.037 Uiso 1 1 calc R . . 
H1C H 0.5127 0.1769 0.4483 0.037 Uiso 1 1 calc R . . 
C2 C 0.6411(2) 0.25804(11) 0.53347(9) 0.0211(3) Uani 1 1 d . . . 
C3 C 0.6693(2) 0.25698(11) 0.61262(9) 0.0237(3) Uani 1 1 d . . . 
H3 H 0.6826 0.1998 0.6436 0.028 Uiso 1 1 calc R . . 
C4 C 0.6745(2) 0.35721(12) 0.63863(9) 0.0243(3) Uani 1 1 d . . . 
H4 H 0.6917 0.3780 0.6900 0.029 Uiso 1 1 calc R . . 
C5 C 0.6500(2) 0.41974(11) 0.57539(8) 0.0212(3) Uani 1 1 d . . . 
C6 C 0.6555(2) 0.52903(11) 0.57518(8) 0.0216(3) Uani 1 1 d . . . 
H6 H 0.6633 0.5583 0.6245 0.026 Uiso 1 1 calc R . . 
C7 C 0.6513(2) 0.59458(11) 0.51643(8) 0.0209(3) Uani 1 1 d . . . 
H7 H 0.6629 0.6627 0.5289 0.025 Uiso 1 1 calc R . . 
C8 C 0.6293(2) 0.56801(10) 0.43118(8) 0.0192(3) Uani 1 1 d . . . 
C9 C 0.7557(2) 0.41469(10) 0.38089(8) 0.0186(3) Uani 1 1 d . . . 
H9 H 0.8609 0.3703 0.3941 0.022 Uiso 1 1 calc R . . 
C10 C 0.5847(2) 0.38740(10) 0.42994(8) 0.0185(3) Uani 1 1 d . . . 
H10 H 0.5165 0.3323 0.4044 0.022 Uiso 1 1 calc R . . 
C11 C 0.4748(2) 0.48644(10) 0.41954(8) 0.0185(3) Uani 1 1 d . . . 
H11 H 0.3728 0.4931 0.4575 0.022 Uiso 1 1 calc R . . 
C12 C 0.4052(2) 0.48473(11) 0.33698(8) 0.0203(3) Uani 1 1 d . . . 
C13 C 0.2442(2) 0.51843(11) 0.30192(8) 0.0237(3) Uani 1 1 d . . . 
H13 H 0.1399 0.5451 0.3270 0.028 Uiso 1 1 calc R . . 
C14 C 0.2669(2) 0.50483(12) 0.22022(9) 0.0269(3) Uani 1 1 d . . . 
H14 H 0.1801 0.5214 0.1818 0.032 Uiso 1 1 calc R . . 
C15 C 0.4388(2) 0.46322(12) 0.20818(8) 0.0255(3) Uani 1 1 d . . . 
H15 H 0.4895 0.4461 0.1599 0.031 Uiso 1 1 calc R . . 
C16 C 0.7101(2) 0.40661(11) 0.29370(8) 0.0211(3) Uani 1 1 d . . . 
H16 H 0.8029 0.4460 0.2646 0.025 Uiso 1 1 calc R . . 
C17 C 0.7192(3) 0.29727(12) 0.26519(9) 0.0296(4) Uani 1 1 d . . . 
H17A H 0.6921 0.2950 0.2103 0.044 Uiso 1 1 calc R . . 
H17B H 0.6289 0.2574 0.2930 0.044 Uiso 1 1 calc R . . 
H17C H 0.8423 0.2707 0.2743 0.044 Uiso 1 1 calc R . . 
C18 C 0.5999(2) 0.66397(11) 0.38153(8) 0.0216(3) Uani 1 1 d . . . 
H18 H 0.5599 0.6436 0.3291 0.026 Uiso 1 1 calc R . . 
C19 C 0.7722(2) 0.72958(11) 0.37395(9) 0.0271(3) Uani 1 1 d . . . 
H19A H 0.8129 0.7503 0.4249 0.041 Uiso 1 1 calc R . . 
H19B H 0.7429 0.7881 0.3432 0.041 Uiso 1 1 calc R . . 
H19C H 0.8701 0.6919 0.3489 0.041 Uiso 1 1 calc R . . 
 
loop_ 
 _atom_site_aniso_label 
 _atom_site_aniso_U_11 
 _atom_site_aniso_U_22 
 _atom_site_aniso_U_33 
 _atom_site_aniso_U_23 
 _atom_site_aniso_U_13 
 _atom_site_aniso_U_12 
O1 0.0249(6) 0.0189(5) 0.0279(5) -0.0001(4) 0.0013(5) 0.0020(4) 
O2 0.0172(5) 0.0173(5) 0.0231(5) -0.0032(4) 0.0014(4) -0.0007(4) 
O3 0.0266(7) 0.0340(6) 0.0392(6) -0.0104(5) 0.0007(5) 0.0006(5) 
N1 0.0181(7) 0.0173(6) 0.0217(6) 0.0019(5) -0.0003(5) 0.0004(5) 
N2 0.0200(7) 0.0214(6) 0.0221(6) -0.0015(5) -0.0029(5) -0.0004(5) 
C1 0.0211(8) 0.0178(7) 0.0347(8) 0.0035(6) -0.0025(6) 0.0021(6) 
C2 0.0123(7) 0.0199(7) 0.0312(8) 0.0047(6) 0.0012(6) 0.0000(6) 
C3 0.0167(8) 0.0251(7) 0.0295(8) 0.0097(6) 0.0022(6) 0.0024(6) 
C4 0.0210(8) 0.0309(8) 0.0212(7) 0.0031(6) 0.0025(6) 0.0017(6) 
C5 0.0171(7) 0.0253(7) 0.0211(7) 0.0007(6) 0.0025(6) 0.0004(6) 
C6 0.0215(8) 0.0250(7) 0.0181(6) -0.0042(6) -0.0012(6) 0.0007(6) 
C7 0.0211(8) 0.0180(7) 0.0237(7) -0.0025(6) -0.0006(6) 0.0010(6) 
C8 0.0189(7) 0.0180(7) 0.0207(7) -0.0009(5) 0.0015(6) 0.0014(6) 
C9 0.0186(7) 0.0158(6) 0.0215(7) 0.0003(5) -0.0012(6) 0.0014(6) 
C10 0.0186(7) 0.0168(6) 0.0200(7) -0.0011(5) -0.0017(6) -0.0006(5) 
C11 0.0168(7) 0.0179(7) 0.0208(7) 0.0015(5) 0.0007(5) 0.0010(5) 
C12 0.0213(8) 0.0166(6) 0.0231(7) -0.0001(5) -0.0009(6) -0.0019(6) 
C13 0.0195(8) 0.0223(7) 0.0292(7) 0.0005(6) -0.0031(6) -0.0008(6) 
C14 0.0268(9) 0.0273(8) 0.0267(7) 0.0014(6) -0.0094(6) 0.0014(6) 
C15 0.0269(8) 0.0288(8) 0.0208(7) -0.0018(6) -0.0038(6) -0.0017(6) 
C16 0.0211(8) 0.0215(7) 0.0207(7) -0.0019(6) -0.0005(6) 0.0012(6) 
C17 0.0349(9) 0.0274(8) 0.0266(8) -0.0090(6) -0.0068(7) 0.0077(7) 
C18 0.0257(9) 0.0186(7) 0.0204(7) -0.0002(6) 0.0006(6) -0.0002(6) 
C19 0.0302(9) 0.0195(7) 0.0317(8) 0.0024(6) 0.0020(6) -0.0022(7) 
 
_geom_special_details 
; 
 All esds (except the esd in the dihedral angle between two l.s. planes) 
 are estimated using the full covariance matrix.  The cell esds are taken 
 into account individually in the estimation of esds in distances, angles 
 and torsion angles; correlations between esds in cell parameters are only 
 used when they are defined by crystal symmetry.  An approximate (isotropic) 
 treatment of cell esds is used for estimating esds involving l.s. planes. 
; 
 
loop_ 
 _geom_bond_atom_site_label_1 
 _geom_bond_atom_site_label_2 
 _geom_bond_distance 
 _geom_bond_site_symmetry_2 
 _geom_bond_publ_flag 
O1 C18 1.4320(18) . ? 
O1 H1 0.8200 . ? 
O2 C9 1.4420(16) . ? 
O2 C8 1.4683(16) . ? 
O3 H3A 0.8503 . ? 
O3 H3B 0.8502 . ? 
N1 C2 1.3864(18) . ? 
N1 C5 1.3901(18) . ? 
N1 C10 1.4624(18) . ? 
N2 C15 1.3763(19) . ? 
N2 C12 1.3788(19) . ? 
N2 C16 1.4677(19) . ? 
C1 C2 1.497(2) . ? 
C1 H1A 0.9600 . ? 
C1 H1B 0.9600 . ? 
C1 H1C 0.9600 . ? 
C2 C3 1.370(2) . ? 
C3 C4 1.400(2) . ? 
C3 H3 0.9300 . ? 
C4 C5 1.374(2) . ? 
C4 H4 0.9300 . ? 
C5 C6 1.448(2) . ? 
C6 C7 1.329(2) . ? 
C6 H6 0.9300 . ? 
C7 C8 1.5096(19) . ? 
C7 H7 0.9300 . ? 
C8 C18 1.5430(19) . ? 
C8 C11 1.5571(19) . ? 
C9 C10 1.526(2) . ? 
C9 C16 1.5316(19) . ? 
C9 H9 0.9800 . ? 
C10 C11 1.5389(18) . ? 
C10 H10 0.9800 . ? 
C11 C12 1.4983(19) . ? 
C11 H11 0.9800 . ? 
C12 C13 1.372(2) . ? 
C13 C14 1.419(2) . ? 
C13 H13 0.9300 . ? 
C14 C15 1.362(2) . ? 
C14 H14 0.9300 . ? 
C15 H15 0.9300 . ? 
C16 C17 1.529(2) . ? 
C16 H16 0.9800 . ? 
C17 H17A 0.9600 . ? 
C17 H17B 0.9600 . ? 
C17 H17C 0.9600 . ? 
C18 C19 1.512(2) . ? 
C18 H18 0.9800 . ? 
C19 H19A 0.9600 . ? 
C19 H19B 0.9600 . ? 
C19 H19C 0.9600 . ? 
 
loop_ 
 _geom_angle_atom_site_label_1 
 _geom_angle_atom_site_label_2 
 _geom_angle_atom_site_label_3 
 _geom_angle 
 _geom_angle_site_symmetry_1 
 _geom_angle_site_symmetry_3 
 _geom_angle_publ_flag 
C18 O1 H1 109.5 . . ? 
C9 O2 C8 109.93(10) . . ? 
H3A O3 H3B 108.4 . . ? 
C2 N1 C5 108.90(12) . . ? 
C2 N1 C10 122.47(11) . . ? 
C5 N1 C10 128.48(11) . . ? 
C15 N2 C12 108.52(13) . . ? 
C15 N2 C16 126.69(12) . . ? 
C12 N2 C16 124.77(12) . . ? 
C2 C1 H1A 109.5 . . ? 
C2 C1 H1B 109.5 . . ? 
H1A C1 H1B 109.5 . . ? 
C2 C1 H1C 109.5 . . ? 
H1A C1 H1C 109.5 . . ? 
H1B C1 H1C 109.5 . . ? 
C3 C2 N1 107.63(13) . . ? 
C3 C2 C1 130.22(13) . . ? 
N1 C2 C1 122.14(13) . . ? 
C2 C3 C4 107.98(13) . . ? 
C2 C3 H3 126.0 . . ? 
C4 C3 H3 126.0 . . ? 
C5 C4 C3 108.49(14) . . ? 
C5 C4 H4 125.8 . . ? 
C3 C4 H4 125.8 . . ? 
C4 C5 N1 107.00(13) . . ? 
C4 C5 C6 126.93(14) . . ? 
N1 C5 C6 126.00(13) . . ? 
C7 C6 C5 130.86(14) . . ? 
C7 C6 H6 114.6 . . ? 
C5 C6 H6 114.6 . . ? 
C6 C7 C8 125.58(13) . . ? 
C6 C7 H7 117.2 . . ? 
C8 C7 H7 117.2 . . ? 
O2 C8 C7 110.36(11) . . ? 
O2 C8 C18 107.47(11) . . ? 
C7 C8 C18 110.78(11) . . ? 
O2 C8 C11 102.98(10) . . ? 
C7 C8 C11 111.06(12) . . ? 
C18 C8 C11 113.85(11) . . ? 
O2 C9 C10 104.75(11) . . ? 
O2 C9 C16 110.90(11) . . ? 
C10 C9 C16 110.43(12) . . ? 
O2 C9 H9 110.2 . . ? 
C10 C9 H9 110.2 . . ? 
C16 C9 H9 110.2 . . ? 
N1 C10 C9 114.15(12) . . ? 
N1 C10 C11 116.34(11) . . ? 
C9 C10 C11 98.23(10) . . ? 
N1 C10 H10 109.2 . . ? 
C9 C10 H10 109.2 . . ? 
C11 C10 H10 109.2 . . ? 
C12 C11 C10 105.40(11) . . ? 
C12 C11 C8 111.50(11) . . ? 
C10 C11 C8 102.38(11) . . ? 
C12 C11 H11 112.3 . . ? 
C10 C11 H11 112.3 . . ? 
C8 C11 H11 112.3 . . ? 
C13 C12 N2 108.25(13) . . ? 
C13 C12 C11 133.30(14) . . ? 
N2 C12 C11 118.22(13) . . ? 
C12 C13 C14 107.09(14) . . ? 
C12 C13 H13 126.5 . . ? 
C14 C13 H13 126.5 . . ? 
C15 C14 C13 107.67(13) . . ? 
C15 C14 H14 126.2 . . ? 
C13 C14 H14 126.2 . . ? 
C14 C15 N2 108.47(13) . . ? 
C14 C15 H15 125.8 . . ? 
N2 C15 H15 125.8 . . ? 
N2 C16 C17 111.28(12) . . ? 
N2 C16 C9 109.03(11) . . ? 
C17 C16 C9 111.61(12) . . ? 
N2 C16 H16 108.3 . . ? 
C17 C16 H16 108.3 . . ? 
C9 C16 H16 108.3 . . ? 
C16 C17 H17A 109.5 . . ? 
C16 C17 H17B 109.5 . . ? 
H17A C17 H17B 109.5 . . ? 
C16 C17 H17C 109.5 . . ? 
H17A C17 H17C 109.5 . . ? 
H17B C17 H17C 109.5 . . ? 
O1 C18 C19 107.57(12) . . ? 
O1 C18 C8 109.46(11) . . ? 
C19 C18 C8 114.19(12) . . ? 
O1 C18 H18 108.5 . . ? 
C19 C18 H18 108.5 . . ? 
C8 C18 H18 108.5 . . ? 
C18 C19 H19A 109.5 . . ? 
C18 C19 H19B 109.5 . . ? 
H19A C19 H19B 109.5 . . ? 
C18 C19 H19C 109.5 . . ? 
H19A C19 H19C 109.5 . . ? 
H19B C19 H19C 109.5 . . ? 
 
loop_ 
 _geom_torsion_atom_site_label_1 
 _geom_torsion_atom_site_label_2 
 _geom_torsion_atom_site_label_3 
 _geom_torsion_atom_site_label_4 
 _geom_torsion 
 _geom_torsion_site_symmetry_1 
 _geom_torsion_site_symmetry_2 
 _geom_torsion_site_symmetry_3 
 _geom_torsion_site_symmetry_4 
 _geom_torsion_publ_flag 
C5 N1 C2 C3 0.38(17) . . . . ? 
C10 N1 C2 C3 -175.45(13) . . . . ? 
C5 N1 C2 C1 -178.37(13) . . . . ? 
C10 N1 C2 C1 5.8(2) . . . . ? 
N1 C2 C3 C4 -0.15(17) . . . . ? 
C1 C2 C3 C4 178.46(15) . . . . ? 
C2 C3 C4 C5 -0.13(18) . . . . ? 
C3 C4 C5 N1 0.36(17) . . . . ? 
C3 C4 C5 C6 -176.56(14) . . . . ? 
C2 N1 C5 C4 -0.46(17) . . . . ? 
C10 N1 C5 C4 175.05(14) . . . . ? 
C2 N1 C5 C6 176.50(14) . . . . ? 
C10 N1 C5 C6 -8.0(2) . . . . ? 
C4 C5 C6 C7 172.69(16) . . . . ? 
N1 C5 C6 C7 -3.7(3) . . . . ? 
C5 C6 C7 C8 3.2(3) . . . . ? 
C9 O2 C8 C7 114.63(12) . . . . ? 
C9 O2 C8 C18 -124.48(11) . . . . ? 
C9 O2 C8 C11 -3.99(13) . . . . ? 
C6 C7 C8 O2 -69.91(18) . . . . ? 
C6 C7 C8 C18 171.20(14) . . . . ? 
C6 C7 C8 C11 43.65(19) . . . . ? 
C8 O2 C9 C10 -24.89(13) . . . . ? 
C8 O2 C9 C16 94.25(13) . . . . ? 
C2 N1 C10 C9 -98.34(15) . . . . ? 
C5 N1 C10 C9 86.69(17) . . . . ? 
C2 N1 C10 C11 148.26(13) . . . . ? 
C5 N1 C10 C11 -26.7(2) . . . . ? 
O2 C9 C10 N1 -81.13(13) . . . . ? 
C16 C9 C10 N1 159.42(11) . . . . ? 
O2 C9 C10 C11 42.66(12) . . . . ? 
C16 C9 C10 C11 -76.79(13) . . . . ? 
N1 C10 C11 C12 -165.35(12) . . . . ? 
C9 C10 C11 C12 72.45(13) . . . . ? 
N1 C10 C11 C8 77.94(14) . . . . ? 
C9 C10 C11 C8 -44.27(12) . . . . ? 
O2 C8 C11 C12 -81.40(13) . . . . ? 
C7 C8 C11 C12 160.48(12) . . . . ? 
C18 C8 C11 C12 34.62(16) . . . . ? 
O2 C8 C11 C10 30.85(12) . . . . ? 
C7 C8 C11 C10 -87.26(13) . . . . ? 
C18 C8 C11 C10 146.87(12) . . . . ? 
C15 N2 C12 C13 0.00(16) . . . . ? 
C16 N2 C12 C13 -178.47(13) . . . . ? 
C15 N2 C12 C11 -175.20(12) . . . . ? 
C16 N2 C12 C11 6.33(19) . . . . ? 
C10 C11 C12 C13 144.82(16) . . . . ? 
C8 C11 C12 C13 -104.85(18) . . . . ? 
C10 C11 C12 N2 -41.45(16) . . . . ? 
C8 C11 C12 N2 68.89(15) . . . . ? 
N2 C12 C13 C14 -0.19(16) . . . . ? 
C11 C12 C13 C14 174.00(15) . . . . ? 
C12 C13 C14 C15 0.31(17) . . . . ? 
C13 C14 C15 N2 -0.31(17) . . . . ? 
C12 N2 C15 C14 0.20(16) . . . . ? 
C16 N2 C15 C14 178.63(13) . . . . ? 
C15 N2 C16 C17 -60.50(18) . . . . ? 
C12 N2 C16 C17 117.69(15) . . . . ? 
C15 N2 C16 C9 175.97(13) . . . . ? 
C12 N2 C16 C9 -5.83(18) . . . . ? 
O2 C9 C16 N2 -72.88(14) . . . . ? 
C10 C9 C16 N2 42.78(14) . . . . ? 
O2 C9 C16 C17 163.79(12) . . . . ? 
C10 C9 C16 C17 -80.55(15) . . . . ? 
O2 C8 C18 O1 -170.52(10) . . . . ? 
C7 C8 C18 O1 -49.90(16) . . . . ? 
C11 C8 C18 O1 76.12(14) . . . . ? 
O2 C8 C18 C19 -49.88(15) . . . . ? 
C7 C8 C18 C19 70.75(16) . . . . ? 
C11 C8 C18 C19 -163.24(12) . . . . ? 
 
loop_ 
 _geom_hbond_atom_site_label_D 
 _geom_hbond_atom_site_label_H 
 _geom_hbond_atom_site_label_A 
 _geom_hbond_distance_DH 
 _geom_hbond_distance_HA 
 _geom_hbond_distance_DA 
 _geom_hbond_angle_DHA 
 _geom_hbond_site_symmetry_A 
O3 H3B O2  0.85 2.15 2.9938(15) 173.4 1_455 
O3 H3A O1  0.85 2.12 2.9579(16) 170.8 4_466 
O1 H1 O3  0.82 2.18 2.9744(16) 162.8 . 
 
_diffrn_measured_fraction_theta_max    0.967 
_diffrn_reflns_theta_full              67.47 
_diffrn_measured_fraction_theta_full   0.967 
_refine_diff_density_max    0.160 
_refine_diff_density_min   -0.174 
_refine_diff_density_rms    0.032 
