# Supplementary material for: From Respiration to Secondary Metabolism: A Heme A Synthase-Mediated Regulatory Network Expands Indolizidine Chemical Space in Fungi
Source: Research (Wash D C). 2026 Apr 27;9:1236. doi: 10.34133/research.1236 (PMC13113314; doi:10.34133/research.1236)
Supplement: Supplementary 1 — Supplementary Text Tables S1 to S27 Figs. S1 to S166 [file research.1236.f1.zip › cu_20150127c_0m (compound 11).cif]

 
data_cu_20150127c_0m 
 
_audit_creation_method            SHELXL-97 
_chemical_name_systematic 
; 
 ? 
; 
_chemical_name_common             ? 
_chemical_melting_point           ? 
_chemical_formula_moiety          'C12 H17 N O2'  
_chemical_formula_sum 
 'C12 H17 N O2' 
_chemical_formula_weight          207.27 
_chemical_absolute_configuration  'know'
 
loop_ 
 _atom_type_symbol 
 _atom_type_description 
 _atom_type_scat_dispersion_real 
 _atom_type_scat_dispersion_imag 
 _atom_type_scat_source 
 'C'  'C'   0.0181   0.0091 
 'International Tables Vol C Tables 4.2.6.8 and 6.1.1.4' 
 'H'  'H'   0.0000   0.0000 
 'International Tables Vol C Tables 4.2.6.8 and 6.1.1.4' 
 'N'  'N'   0.0311   0.0180 
 'International Tables Vol C Tables 4.2.6.8 and 6.1.1.4' 
 'O'  'O'   0.0492   0.0322 
 'International Tables Vol C Tables 4.2.6.8 and 6.1.1.4' 
 
_symmetry_cell_setting            Monoclinic 
_symmetry_space_group_name_H-M    'P 21'
_symmetry_space_group_name_Hall   'P 2yb'
 
loop_ 
 _symmetry_equiv_pos_as_xyz 
 'x, y, z' 
 '-x, y+1/2, -z' 
 
_cell_length_a                    8.6542(5) 
_cell_length_b                    7.3265(5) 
_cell_length_c                    9.5133(6) 
_cell_angle_alpha                 90.00 
_cell_angle_beta                  116.709(2) 
_cell_angle_gamma                 90.00 
_cell_volume                      538.83(6) 
_cell_formula_units_Z             2 
_cell_measurement_temperature     100(2) 
_cell_measurement_reflns_used     6436
_cell_measurement_theta_min       5.20 
_cell_measurement_theta_max       67.76 
 
_exptl_crystal_description        Prism 
_exptl_crystal_colour             ? 
_exptl_crystal_size_max           0.29 
_exptl_crystal_size_mid           0.23 
_exptl_crystal_size_min           0.21 
_exptl_crystal_density_meas       ? 
_exptl_crystal_density_diffrn     1.277 
_exptl_crystal_density_method     'not measured' 
_exptl_crystal_F_000              224 
_exptl_absorpt_coefficient_mu     0.694 
_exptl_absorpt_correction_type    'Multi-scan'  
_exptl_absorpt_correction_T_min   0.8240 
_exptl_absorpt_correction_T_max   0.8679 
_exptl_absorpt_process_details    'SADABS (Bruker, 2002)'  
 
_exptl_special_details 
; 
 ? 
; 
 
_diffrn_ambient_temperature       100(2) 
_diffrn_radiation_wavelength      1.54178 
_diffrn_radiation_type            CuK\a 
_diffrn_radiation_source          'fine-focus sealed tube' 
_diffrn_radiation_monochromator   graphite 
_diffrn_measurement_device_type   'Bruker APEX II area-detector diffractometer' 
_diffrn_measurement_method        '\f and \w scans'  
_diffrn_detector_area_resol_mean  ? 
_diffrn_standards_number          ? 
_diffrn_standards_interval_count  ? 
_diffrn_standards_interval_time   ? 
_diffrn_standards_decay_%         ? 
_diffrn_reflns_number             6678 
_diffrn_reflns_av_R_equivalents   0.0212 
_diffrn_reflns_av_sigmaI/netI     0.0181 
_diffrn_reflns_limit_h_min        -10 
_diffrn_reflns_limit_h_max        10 
_diffrn_reflns_limit_k_min        -8 
_diffrn_reflns_limit_k_max        7 
_diffrn_reflns_limit_l_min        -11 
_diffrn_reflns_limit_l_max        10 
_diffrn_reflns_theta_min          5.20 
_diffrn_reflns_theta_max          65.98 
_reflns_number_total              1609 
_reflns_number_gt                 1603 
_reflns_threshold_expression      I>2\s(I) 
  
_computing_data_collection        'SMART (Bruker, 2002)' 
_computing_cell_refinement        'SAINT (Bruker, 2002)' 
_computing_data_reduction         'SAINT' 
_computing_structure_solution     'SHELXS-97 (Sheldrick, 1997)' 
_computing_structure_refinement   'SHELXL-97 (Sheldrick, 1997)' 
_computing_molecular_graphics     'XP (Bruker, 2002)' 
_computing_publication_material   'SHELXL-97 (Bruker, 2002)' 
 
_refine_special_details 
; 
 Refinement of F^2^ against ALL reflections.  The weighted R-factor wR and 
 goodness of fit S are based on F^2^, conventional R-factors R are based 
 on F, with F set to zero for negative F^2^. The threshold expression of 
 F^2^ > 2sigma(F^2^) is used only for calculating R-factors(gt) etc. and is 
 not relevant to the choice of reflections for refinement.  R-factors based 
 on F^2^ are statistically about twice as large as those based on F, and R- 
 factors based on ALL data will be even larger. 
; 
 
_refine_ls_structure_factor_coef  Fsqd  
_refine_ls_matrix_type            full 
_refine_ls_weighting_scheme       calc  
_refine_ls_weighting_details 
 'calc w=1/[\s^2^(Fo^2^)+(0.0330P)^2^+0.1264P] where P=(Fo^2^+2Fc^2^)/3' 
_atom_sites_solution_primary      direct 
_atom_sites_solution_secondary    difmap 
_atom_sites_solution_hydrogens    geom 
_refine_ls_hydrogen_treatment     constr
_refine_ls_extinction_method      SHELXL 
_refine_ls_extinction_coef        0.037(2) 
_refine_ls_extinction_expression 
 'Fc^*^=kFc[1+0.001xFc^2^\l^3^/sin(2\q)]^-1/4^' 
_refine_ls_abs_structure_details 
 'Flack H D (1983), Acta Cryst. A39, 876-881' 
_refine_ls_abs_structure_Flack    0.2(2) 
_refine_ls_number_reflns          1609 
_refine_ls_number_parameters      141 
_refine_ls_number_restraints      1 
_refine_ls_R_factor_all           0.0254 
_refine_ls_R_factor_gt            0.0252 
_refine_ls_wR_factor_ref          0.0663 
_refine_ls_wR_factor_gt           0.0658 
_refine_ls_goodness_of_fit_ref    1.091 
_refine_ls_restrained_S_all       1.090 
_refine_ls_shift/su_max           0.000 
_refine_ls_shift/su_mean          0.000 
 
loop_ 
 _atom_site_label 
 _atom_site_type_symbol 
 _atom_site_fract_x 
 _atom_site_fract_y 
 _atom_site_fract_z 
 _atom_site_U_iso_or_equiv 
 _atom_site_adp_type 
 _atom_site_occupancy 
 _atom_site_symmetry_multiplicity 
 _atom_site_calc_flag 
 _atom_site_refinement_flags 
 _atom_site_disorder_assembly 
 _atom_site_disorder_group 
N1 N 0.21373(14) 0.21378(18) 0.56984(12) 0.0174(3) Uani 1 1 d . . . 
O1 O 0.42870(12) -0.09560(15) 0.75205(11) 0.0213(3) Uani 1 1 d . . . 
H1 H 0.5140 -0.1613 0.7789 0.032 Uiso 1 1 calc R . . 
O2 O 0.27033(12) 0.19582(18) 0.14694(11) 0.0258(3) Uani 1 1 d . . . 
C1 C -0.03382(19) 0.2374(3) 0.01816(16) 0.0314(4) Uani 1 1 d . . . 
H1A H -0.0150 0.2404 -0.0739 0.047 Uiso 1 1 calc R . . 
H1B H -0.0905 0.3478 0.0239 0.047 Uiso 1 1 calc R . . 
H1C H -0.1051 0.1345 0.0124 0.047 Uiso 1 1 calc R . . 
C2 C 0.13794(17) 0.2210(2) 0.16303(15) 0.0209(3) Uani 1 1 d . . . 
C3 C 0.13543(16) 0.2320(2) 0.31363(15) 0.0179(3) Uani 1 1 d . . . 
C4 C -0.01265(17) 0.2643(2) 0.34006(17) 0.0198(3) Uani 1 1 d . . . 
H4 H -0.1240 0.2892 0.2629 0.024 Uiso 1 1 calc R . . 
C5 C 0.03715(17) 0.2525(2) 0.49645(17) 0.0195(3) Uani 1 1 d . . . 
C6 C 0.27459(16) 0.2006(2) 0.46104(15) 0.0171(3) Uani 1 1 d . . . 
C7 C 0.45566(16) 0.1386(2) 0.50674(16) 0.0186(3) Uani 1 1 d . . . 
H7A H 0.5042 0.2126 0.4518 0.022 Uiso 1 1 calc R . . 
H7B H 0.4528 0.0131 0.4730 0.022 Uiso 1 1 calc R . . 
C8 C 0.57360(17) 0.1506(2) 0.68343(15) 0.0204(3) Uani 1 1 d . . . 
H8A H 0.6744 0.0742 0.7097 0.025 Uiso 1 1 calc R . . 
H8B H 0.6131 0.2755 0.7106 0.025 Uiso 1 1 calc R . . 
C9 C 0.48194(18) 0.0904(2) 0.77988(16) 0.0192(3) Uani 1 1 d . . . 
H9 H 0.5616 0.1053 0.8918 0.023 Uiso 1 1 calc R . . 
C10 C 0.32096(17) 0.2051(2) 0.74164(15) 0.0194(3) Uani 1 1 d . . . 
H10 H 0.2533 0.1447 0.7876 0.023 Uiso 1 1 calc R . . 
C11 C 0.3663(2) 0.3960(2) 0.81130(17) 0.0283(4) Uani 1 1 d . . . 
H11A H 0.4351 0.4568 0.7697 0.042 Uiso 1 1 calc R . . 
H11B H 0.4305 0.3877 0.9237 0.042 Uiso 1 1 calc R . . 
H11C H 0.2620 0.4640 0.7845 0.042 Uiso 1 1 calc R . . 
C12 C -0.06721(18) 0.2665(2) 0.58530(17) 0.0237(4) Uani 1 1 d . . . 
H12A H -0.1852 0.2936 0.5136 0.036 Uiso 1 1 calc R . . 
H12B H -0.0214 0.3622 0.6621 0.036 Uiso 1 1 calc R . . 
H12C H -0.0621 0.1528 0.6374 0.036 Uiso 1 1 calc R . . 
 
loop_ 
 _atom_site_aniso_label 
 _atom_site_aniso_U_11 
 _atom_site_aniso_U_22 
 _atom_site_aniso_U_33 
 _atom_site_aniso_U_23 
 _atom_site_aniso_U_13 
 _atom_site_aniso_U_12 
N1 0.0175(5) 0.0167(7) 0.0182(6) 0.0000(5) 0.0081(4) 0.0008(5) 
O1 0.0183(5) 0.0188(6) 0.0254(5) 0.0006(4) 0.0084(4) 0.0011(4) 
O2 0.0231(5) 0.0340(8) 0.0212(5) -0.0053(5) 0.0108(4) -0.0073(5) 
C1 0.0273(8) 0.0436(12) 0.0192(7) 0.0011(7) 0.0069(6) -0.0022(8) 
C2 0.0216(7) 0.0173(9) 0.0219(7) 0.0003(6) 0.0082(5) -0.0047(6) 
C3 0.0183(6) 0.0138(8) 0.0202(7) -0.0015(6) 0.0073(5) -0.0043(6) 
C4 0.0152(6) 0.0154(9) 0.0244(7) 0.0022(6) 0.0050(5) 0.0009(6) 
C5 0.0178(6) 0.0147(9) 0.0260(7) 0.0016(6) 0.0098(5) 0.0011(6) 
C6 0.0186(6) 0.0143(9) 0.0196(7) -0.0009(6) 0.0096(5) -0.0029(6) 
C7 0.0171(7) 0.0207(9) 0.0186(7) 0.0005(6) 0.0085(5) 0.0003(6) 
C8 0.0165(6) 0.0231(9) 0.0203(7) 0.0023(6) 0.0071(5) 0.0009(6) 
C9 0.0186(7) 0.0189(9) 0.0165(6) 0.0003(6) 0.0048(5) -0.0014(6) 
C10 0.0208(6) 0.0216(9) 0.0154(6) 0.0015(6) 0.0077(5) 0.0021(6) 
C11 0.0318(8) 0.0274(10) 0.0220(7) -0.0036(7) 0.0088(6) 0.0051(7) 
C12 0.0221(7) 0.0229(10) 0.0287(8) 0.0027(6) 0.0137(6) 0.0040(7) 
 
_geom_special_details 
; 
 All esds (except the esd in the dihedral angle between two l.s. planes) 
 are estimated using the full covariance matrix.  The cell esds are taken 
 into account individually in the estimation of esds in distances, angles 
 and torsion angles; correlations between esds in cell parameters are only 
 used when they are defined by crystal symmetry.  An approximate (isotropic) 
 treatment of cell esds is used for estimating esds involving l.s. planes. 
; 
 
loop_ 
 _geom_bond_atom_site_label_1 
 _geom_bond_atom_site_label_2 
 _geom_bond_distance 
 _geom_bond_site_symmetry_2 
 _geom_bond_publ_flag 
N1 C6 1.3595(16) . ? 
N1 C5 1.3942(17) . ? 
N1 C10 1.4741(16) . ? 
O1 C9 1.4246(19) . ? 
O1 H1 0.8200 . ? 
O2 C2 1.2361(17) . ? 
C1 C2 1.5106(19) . ? 
C1 H1A 0.9600 . ? 
C1 H1B 0.9600 . ? 
C1 H1C 0.9600 . ? 
C2 C3 1.4448(19) . ? 
C3 C6 1.3970(18) . ? 
C3 C4 1.4322(19) . ? 
C4 C5 1.353(2) . ? 
C4 H4 0.9300 . ? 
C5 C12 1.4924(19) . ? 
C6 C7 1.4962(18) . ? 
C7 C8 1.5273(18) . ? 
C7 H7A 0.9700 . ? 
C7 H7B 0.9700 . ? 
C8 C9 1.5232(19) . ? 
C8 H8A 0.9700 . ? 
C8 H8B 0.9700 . ? 
C9 C10 1.525(2) . ? 
C9 H9 0.9800 . ? 
C10 C11 1.522(2) . ? 
C10 H10 0.9800 . ? 
C11 H11A 0.9600 . ? 
C11 H11B 0.9600 . ? 
C11 H11C 0.9600 . ? 
C12 H12A 0.9600 . ? 
C12 H12B 0.9600 . ? 
C12 H12C 0.9600 . ? 
 
loop_ 
 _geom_angle_atom_site_label_1 
 _geom_angle_atom_site_label_2 
 _geom_angle_atom_site_label_3 
 _geom_angle 
 _geom_angle_site_symmetry_1 
 _geom_angle_site_symmetry_3 
 _geom_angle_publ_flag 
C6 N1 C5 110.22(11) . . ? 
C6 N1 C10 125.09(10) . . ? 
C5 N1 C10 124.48(10) . . ? 
C9 O1 H1 109.5 . . ? 
C2 C1 H1A 109.5 . . ? 
C2 C1 H1B 109.5 . . ? 
H1A C1 H1B 109.5 . . ? 
C2 C1 H1C 109.5 . . ? 
H1A C1 H1C 109.5 . . ? 
H1B C1 H1C 109.5 . . ? 
O2 C2 C3 123.99(12) . . ? 
O2 C2 C1 119.06(12) . . ? 
C3 C2 C1 116.94(12) . . ? 
C6 C3 C4 106.66(11) . . ? 
C6 C3 C2 126.57(12) . . ? 
C4 C3 C2 126.63(12) . . ? 
C5 C4 C3 108.33(12) . . ? 
C5 C4 H4 125.8 . . ? 
C3 C4 H4 125.8 . . ? 
C4 C5 N1 107.43(11) . . ? 
C4 C5 C12 130.07(12) . . ? 
N1 C5 C12 122.45(12) . . ? 
N1 C6 C3 107.36(11) . . ? 
N1 C6 C7 120.93(11) . . ? 
C3 C6 C7 131.26(11) . . ? 
C6 C7 C8 113.38(11) . . ? 
C6 C7 H7A 108.9 . . ? 
C8 C7 H7A 108.9 . . ? 
C6 C7 H7B 108.9 . . ? 
C8 C7 H7B 108.9 . . ? 
H7A C7 H7B 107.7 . . ? 
C9 C8 C7 112.02(11) . . ? 
C9 C8 H8A 109.2 . . ? 
C7 C8 H8A 109.2 . . ? 
C9 C8 H8B 109.2 . . ? 
C7 C8 H8B 109.2 . . ? 
H8A C8 H8B 107.9 . . ? 
O1 C9 C8 112.19(12) . . ? 
O1 C9 C10 107.37(11) . . ? 
C8 C9 C10 111.34(12) . . ? 
O1 C9 H9 108.6 . . ? 
C8 C9 H9 108.6 . . ? 
C10 C9 H9 108.6 . . ? 
N1 C10 C11 110.74(12) . . ? 
N1 C10 C9 109.92(11) . . ? 
C11 C10 C9 111.94(12) . . ? 
N1 C10 H10 108.0 . . ? 
C11 C10 H10 108.0 . . ? 
C9 C10 H10 108.0 . . ? 
C10 C11 H11A 109.5 . . ? 
C10 C11 H11B 109.5 . . ? 
H11A C11 H11B 109.5 . . ? 
C10 C11 H11C 109.5 . . ? 
H11A C11 H11C 109.5 . . ? 
H11B C11 H11C 109.5 . . ? 
C5 C12 H12A 109.5 . . ? 
C5 C12 H12B 109.5 . . ? 
H12A C12 H12B 109.5 . . ? 
C5 C12 H12C 109.5 . . ? 
H12A C12 H12C 109.5 . . ? 
H12B C12 H12C 109.5 . . ? 
 
loop_ 
 _geom_torsion_atom_site_label_1 
 _geom_torsion_atom_site_label_2 
 _geom_torsion_atom_site_label_3 
 _geom_torsion_atom_site_label_4 
 _geom_torsion 
 _geom_torsion_site_symmetry_1 
 _geom_torsion_site_symmetry_2 
 _geom_torsion_site_symmetry_3 
 _geom_torsion_site_symmetry_4 
 _geom_torsion_publ_flag 
O2 C2 C3 C6 -6.1(3) . . . . ? 
C1 C2 C3 C6 172.48(17) . . . . ? 
O2 C2 C3 C4 178.70(17) . . . . ? 
C1 C2 C3 C4 -2.7(2) . . . . ? 
C6 C3 C4 C5 0.00(18) . . . . ? 
C2 C3 C4 C5 175.98(15) . . . . ? 
C3 C4 C5 N1 0.15(18) . . . . ? 
C3 C4 C5 C12 -177.00(16) . . . . ? 
C6 N1 C5 C4 -0.25(18) . . . . ? 
C10 N1 C5 C4 174.67(13) . . . . ? 
C6 N1 C5 C12 177.17(14) . . . . ? 
C10 N1 C5 C12 -7.9(2) . . . . ? 
C5 N1 C6 C3 0.24(17) . . . . ? 
C10 N1 C6 C3 -174.63(13) . . . . ? 
C5 N1 C6 C7 -172.82(15) . . . . ? 
C10 N1 C6 C7 12.3(2) . . . . ? 
C4 C3 C6 N1 -0.15(17) . . . . ? 
C2 C3 C6 N1 -176.13(14) . . . . ? 
C4 C3 C6 C7 171.94(16) . . . . ? 
C2 C3 C6 C7 -4.1(3) . . . . ? 
N1 C6 C7 C8 -17.7(2) . . . . ? 
C3 C6 C7 C8 171.09(16) . . . . ? 
C6 C7 C8 C9 40.54(19) . . . . ? 
C7 C8 C9 O1 62.10(16) . . . . ? 
C7 C8 C9 C10 -58.27(17) . . . . ? 
C6 N1 C10 C11 96.07(16) . . . . ? 
C5 N1 C10 C11 -78.10(17) . . . . ? 
C6 N1 C10 C9 -28.13(19) . . . . ? 
C5 N1 C10 C9 157.70(14) . . . . ? 
O1 C9 C10 N1 -73.39(13) . . . . ? 
C8 C9 C10 N1 49.78(16) . . . . ? 
O1 C9 C10 C11 163.11(11) . . . . ? 
C8 C9 C10 C11 -73.72(15) . . . . ? 
 
loop_ 
 _geom_hbond_atom_site_label_D 
 _geom_hbond_atom_site_label_H 
 _geom_hbond_atom_site_label_A 
 _geom_hbond_distance_DH 
 _geom_hbond_distance_HA 
 _geom_hbond_distance_DA 
 _geom_hbond_angle_DHA 
 _geom_hbond_site_symmetry_A 
O1 H1 O2  0.82 1.97 2.7916(15) 175.7 2_646 
 
_diffrn_measured_fraction_theta_max    0.971 
_diffrn_reflns_theta_full              65.98 
_diffrn_measured_fraction_theta_full   0.971 
_refine_diff_density_max    0.188 
_refine_diff_density_min   -0.125 
_refine_diff_density_rms    0.030 
